# Supplementary material for: Measuring Human Pavlovian Reward Conditioning and Memory Retention After Consolidation
Source: Psychophysiology. 2025 Apr 25;62(4):e70058. doi: 10.1111/psyp.70058 (PMC12032384; doi:10.1111/psyp.70058)
Supplement: Supplementary file 1 — Appendix S1. [file PSYP-62-e70058-s001.xlsx]

## Sheet: Table S1a
Table S1a. Block-wise pairwise t-test results for HPR for learning phase of experiment 1
Comparison	Block	df	t	p	cohen_d	hedge_g
CS+_US- vs. CS-	1st half	36	2.47652	0.0181017	0.407137	0.398585
	2nd half	36	3.58786	0.000984041	0.589841	0.577452

## Sheet: Table S1b
Table S1b. Block-wise pairwise t-test results for HPR for recall phase of experiment 1
Comparison	Block	df	t	p	cohen_d	hedge_g
CS+_US- vs. CS-	1st half	36	1.41596	0.165383	0.232782	0.227892
	2nd half	36	2.40916	0.0212302	0.396063	0.387745

## Sheet: Table S2a
Table S2a. Block-wise pairwise t-test results for HPR for learning phase of experiment 2
Comparison	Block	df	t	p	cohen_d	hedge_g
CS+_US- vs. CS-	1st half	32	3.86857	0.00050592	0.673432	0.657503
	2nd half	33	4.31849	0.000135113	0.740615	0.723632

## Sheet: Table S2b
Table S2b. Block-wise pairwise t-test results for HPR for recall phase of experiment 2
Comparison	Block	df	t	p	cohen_d	hedge_g
CS+_US- vs. CS-	1st half	32	3.30933	0.00232119	0.57608	0.562454
	2nd half	32	2.22358	0.0333599	0.387076	0.37792

## Sheet: Table S3a
Table S3a. Trial-wise pairwise t-test results for SCR for learning phase of experiment 1
Comparison	Trial	df	t	p	cohen_d	hedge_g
CS+_US- vs. CS-	subset_1	36	-2.37805	0.0228348	-0.390948	-0.382737
	subset_2	36	-2.83602	0.00745098	-0.466239	-0.456446
	subset_3	36	-2.02034	0.0508364	-0.332142	-0.325166
	subset_4	36	-1.13471	0.263997	-0.186545	-0.182626
	subset_5	36	-1.25251	0.218458	-0.205912	-0.201587
	subset_6	36	-0.80624	0.425399	-0.132545	-0.129761
	subset_7	36	-0.992375	0.327638	-0.163145	-0.159719
	subset_8	36	-1.04226	0.30424	-0.171346	-0.167748
	subset_9	36	-1.30133	0.201412	-0.213938	-0.209444
	subset_10	36	-1.25664	0.216977	-0.20659	-0.202251
	subset_11	36	-0.821118	0.416983	-0.134991	-0.132156
	subset_12	36	-0.747319	0.459725	-0.122859	-0.120278
	subset_13	36	-0.499264	0.620631	-0.0820786	-0.0803546
	subset_14	36	0.0460794	0.963502	0.00757541	0.0074163
	subset_15	36	0.0714566	0.94343	0.0117474	0.0115007
	subset_16	36	0.121426	0.904029	0.0199622	0.019543
	subset_17	36	-0.0283362	0.977551	-0.00465844	-0.00456059
	subset_18	36	0.466719	0.643513	0.0767281	0.0751165
	subset_19	36	0.548599	0.586667	0.0901892	0.0882949
	subset_20	36	0.468321	0.642379	0.0769914	0.0753743
	subset_21	36	0.292061	0.771916	0.0480146	0.0470061
	subset_22	36	0.347412	0.730305	0.0571141	0.0559145
	subset_23	36	0.405308	0.687649	0.0666323	0.0652328
	subset_24	36	0.420703	0.676473	0.0691632	0.0677105
Note. In the column Trial, the number refers to the trial number(s) per condition

## Sheet: Table S3b
Table S3b. Block-wise pairwise t-test results for SCR for learning phase of experiment 1
Comparison	Block	df	t	p	cohen_d	hedge_g
CS+_US- vs. CS-	1st half	36	-0.747319	0.459725	-0.122859	-0.120278
	2nd half	36	1.27822	0.209353	0.210138	0.205724

## Sheet: Table S3c
Table S3c. Trial-wise pairwise t-test results for SCR for recall phase of experiment 1
Comparison	Trial	df	t	p	cohen_d	hedge_g
CS+_US- vs. CS-	subset_1	34	1.98584	0.0551622	0.32647	0.319613
	subset_2	36	1.96772	0.0568407	0.323492	0.316697
	subset_3	36	2.24375	0.0310924	0.368871	0.361123
	subset_4	36	2.18768	0.035268	0.359653	0.352099
	subset_5	36	1.6128	0.115521	0.265143	0.259574
	subset_6	36	1.46314	0.152106	0.240539	0.235486
	subset_7	36	0.847307	0.402422	0.139296	0.136371
	subset_8	36	0.781067	0.43987	0.128407	0.12571
	subset_9	36	0.86975	0.390199	0.142986	0.139983
	subset_10	36	1.26681	0.213359	0.208262	0.203888
	subset_11	36	1.44702	0.156543	0.237889	0.232892
	subset_12	36	1.29941	0.202065	0.213621	0.209134
	subset_13	36	1.41331	0.166153	0.232347	0.227467
	subset_14	36	1.38718	0.173915	0.228051	0.223262
	subset_15	36	1.39712	0.170931	0.229685	0.22486
	subset_16	36	1.49484	0.143672	0.24575	0.240588
	subset_17	36	1.51157	0.139373	0.248501	0.243281
	subset_18	36	1.4632	0.152091	0.240548	0.235495
	subset_19	36	1.68498	0.100643	0.27701	0.271192
	subset_20	36	1.7506	0.0885334	0.287797	0.281752
	subset_21	36	1.73657	0.0910153	0.28549	0.279493
	subset_22	36	1.30511	0.200138	0.214558	0.210051
	subset_23	36	1.5958	0.119275	0.262348	0.256838
	subset_24	36	1.96193	0.0575373	0.32254	0.315766
	subset_25	36	1.47945	0.147719	0.243219	0.238111
	subset_26	36	1.25121	0.218928	0.205698	0.201377
	subset_27	36	1.2557	0.217315	0.206435	0.202099
	subset_28	36	1.1882	0.242534	0.195339	0.191236
	subset_29	36	1.12512	0.267984	0.184968	0.181083
	subset_30	36	1.33404	0.190571	0.219314	0.214708
	subset_31	36	1.21805	0.231128	0.200246	0.19604
	subset_32	36	1.41143	0.166704	0.232037	0.227163
	subset_33	36	1.24875	0.219817	0.205293	0.200981
	subset_34	36	0.987102	0.330181	0.162279	0.15887
	subset_35	36	0.648532	0.520756	0.106618	0.104379
	subset_36	36	0.817546	0.418994	0.134404	0.131581
	subset_37	36	0.745883	0.460581	0.122622	0.120047
	subset_38	36	0.713162	0.480343	0.117243	0.114781
	subset_39	36	0.590328	0.558659	0.0970493	0.0950109
	subset_40	36	0.580316	0.565317	0.0954033	0.0933995
	subset_41	36	0.47636	0.636697	0.0783131	0.0766682
	subset_42	36	0.33882	0.736714	0.0557017	0.0545317
	subset_43	36	0.540212	0.592377	0.0888103	0.086945
	subset_44	36	0.713805	0.479951	0.117349	0.114884
	subset_45	36	0.656617	0.515603	0.107947	0.10568
	subset_46	36	0.707142	0.484031	0.116253	0.113812
	subset_47	36	0.645527	0.522679	0.106124	0.103895
	subset_48	36	0.496128	0.62282	0.0815629	0.0798498
Note. In the column Trial, the number refers to the trial number(s) per condition. For each number N of column "Trial", the comparison was between N CS+ trials and N CS- trials.

## Sheet: Table S4a
Table S4a. Trial-wise pairwise t-test results for SCR for learning phase of experiment 2
Comparison	Trial	df	t	p	cohen_d	hedge_g
CS+_US- vs. CS-	subset_1	33	0.868597	0.391341	0.148963	0.145547
	subset_2	33	0.963961	0.342077	0.165318	0.161527
	subset_3	33	1.13042	0.266447	0.193866	0.189421
	subset_4	33	0.420682	0.676715	0.0721463	0.070492
	subset_5	33	0.598092	0.553862	0.102572	0.10022
	subset_6	33	0.390338	0.698795	0.0669424	0.0654074
	subset_7	33	0.30997	0.758533	0.0531595	0.0519405
	subset_8	33	0.537441	0.594569	0.0921704	0.0900569
	subset_9	33	0.647176	0.521995	0.11099	0.108445
	subset_10	33	0.641954	0.525338	0.110094	0.10757
	subset_11	33	0.466107	0.644201	0.0799366	0.0781037
	subset_12	33	0.375569	0.709641	0.0644095	0.0629326
	subset_13	33	0.483238	0.632118	0.0828746	0.0809743
	subset_14	33	0.695466	0.491632	0.119271	0.116536
	subset_15	33	0.276793	0.783666	0.0474696	0.0463811
	subset_16	33	0.316729	0.753444	0.0543185	0.053073
	subset_17	33	-0.227765	0.821234	-0.0390613	-0.0381657
	subset_18	33	-0.176135	0.861264	-0.0302069	-0.0295143
	subset_19	33	-0.505724	0.616412	-0.086731	-0.0847422
	subset_20	33	-0.467406	0.643281	-0.0801595	-0.0783215
	subset_21	33	-0.763073	0.450841	-0.130866	-0.127865
	subset_22	33	-1.10714	0.276239	-0.189873	-0.185519
	subset_23	33	-1.01833	0.315929	-0.174642	-0.170638
	subset_24	33	-0.838889	0.407568	-0.143868	-0.140569
Note. In the column Trial, the number refers to the trial number(s) per condition

## Sheet: Table S4b
Table S4b. Block-wise pairwise t-test results for SCR for learning phase of experiment 2
Comparison	Block	df	t	p	cohen_d	hedge_g
CS+_US- vs. CS-	1st half	33	0.375569	0.709641	0.0644095	0.0629326
	2nd half	33	-1.72872	0.0932058	-0.296473	-0.289675

## Sheet: Table S4c
Table S4c. Trial-wise pairwise t-test results for SCR for recall phase of experiment 2
Comparison	Trial	df	t	p	cohen_d	hedge_g
CS+_US- vs. CS-	subset_1	30	0.113435	0.910441	0.0197465	0.0192794
	subset_2	32	-0.587974	0.560677	-0.102353	-0.0999321
	subset_3	32	-1.12261	0.269957	-0.195421	-0.190798
	subset_4	32	-1.57212	0.12576	-0.273671	-0.267197
	subset_5	32	-2.1423	0.0398791	-0.372926	-0.364105
	subset_6	32	-2.46304	0.0193417	-0.42876	-0.418619
	subset_7	32	-2.6614	0.0120671	-0.46329	-0.452332
	subset_8	32	-2.73857	0.00999793	-0.476723	-0.465447
	subset_9	32	-2.55646	0.0155218	-0.445023	-0.434496
	subset_10	32	-2.5245	0.0167428	-0.439458	-0.429064
	subset_11	32	-2.46223	0.0193784	-0.428619	-0.418481
	subset_12	32	-2.54094	0.0161041	-0.442321	-0.431858
	subset_13	32	-2.03113	0.0506175	-0.353575	-0.345212
	subset_14	32	-1.952	0.0597357	-0.339799	-0.331762
	subset_15	32	-2.0214	0.0516694	-0.35188	-0.343557
	subset_16	32	-1.98581	0.0556777	-0.345686	-0.337509
	subset_17	32	-2.11773	0.0420611	-0.368649	-0.359929
	subset_18	32	-1.90202	0.0662022	-0.3311	-0.323268
	subset_19	32	-1.86853	0.0708667	-0.325269	-0.317576
	subset_20	32	-1.57174	0.125848	-0.273604	-0.267132
	subset_21	32	-1.26225	0.215983	-0.219729	-0.214531
	subset_22	32	-1.19618	0.240416	-0.208228	-0.203302
	subset_23	32	-1.02823	0.311551	-0.178992	-0.174758
	subset_24	32	-1.15426	0.256943	-0.20093	-0.196178
	subset_25	32	-1.05938	0.297357	-0.184415	-0.180053
	subset_26	32	-0.792145	0.434109	-0.137895	-0.134633
	subset_27	32	-0.536967	0.595005	-0.0934739	-0.0912629
	subset_28	32	-0.407244	0.68654	-0.0708921	-0.0692153
	subset_29	32	-0.818393	0.419185	-0.142464	-0.139094
	subset_30	32	-1.02216	0.314373	-0.177934	-0.173726
	subset_31	32	-0.841234	0.406459	-0.14644	-0.142976
	subset_32	32	-1.05359	0.29996	-0.183407	-0.179069
	subset_33	32	-0.984491	0.33226	-0.171378	-0.167324
	subset_34	32	-1.43024	0.162341	-0.248973	-0.243084
	subset_35	32	-1.38455	0.17577	-0.241019	-0.235318
	subset_36	32	-1.28104	0.209386	-0.223001	-0.217726
	subset_37	32	-1.21121	0.234683	-0.210845	-0.205858
	subset_38	32	-1.37696	0.178083	-0.239697	-0.234028
	subset_39	32	-1.1943	0.241138	-0.207901	-0.202984
	subset_40	32	-1.2804	0.209608	-0.222889	-0.217617
	subset_41	32	-1.33763	0.190447	-0.232851	-0.227344
	subset_42	32	-1.44043	0.159458	-0.250747	-0.244816
	subset_43	32	-1.45429	0.155606	-0.253159	-0.247171
	subset_44	32	-1.61652	0.1158	-0.281399	-0.274743
	subset_45	32	-1.4496	0.156901	-0.252343	-0.246374
	subset_46	32	-1.61293	0.11658	-0.280775	-0.274134
	subset_47	32	-1.58262	0.123343	-0.275498	-0.268982
	subset_48	32	-1.6687	0.104934	-0.290483	-0.283612
Note. In the column Trial, the number refers to the trial number(s) per condition. For each number N of column "Trial", the comparison was between N CS+ trials and N CS- trials.

[truncated: 37 more sheets: Table S5a, Table S5b, Table S5c, Table S5d, Table S5e, Table S5f, Table S6a, Table S6b, Table S6c, Table S6d, Table S7a, Table S7b, Table S7c, Table S7d, Table S8a, Table S8b, Table S8c, Table S8d, Table S9a, Table S9b …]
